# Supplementary material for: Simultaneous population genomics of hosts and their parasites with selective whole genome amplification
Source: Parasit Vectors. 2025 Nov 5;18:448. doi: 10.1186/s13071-025-07087-1 (PMC12587599; doi:10.1186/s13071-025-07087-1)
Supplement: Supplementary file 1 — Supplementary Material 1: Table S1. Descriptive information about each of the samples included in this study (variable definitions provided in the metadata sheet). Table S2. Statistics from all sequencing experiments (variable definitions provided in the metadata sheet). [file 13071_2025_7087_MOESM1_ESM.xlsx]

## Sheet: Table S1 SampleData
SampleID.n	Parasite_Lineage	Bird_ID	Bird_Species	Year_Sampled	Bird_Age	Bird_Sex	Parasitemia
96_[1-3]_2	PARUS1	1EE55571	Cyanistes caeruleus	1996	30	M
96_[1-3]_3	PARUS1	1EE56074	Cyanistes caeruleus	1996	20	M
96_[1-3]_5	PARUS1	1EE56066	Cyanistes caeruleus	1996	20	F
08_[1-3]_11	PARUS1	1EP51521	Cyanistes caeruleus	2008	3+	F	7
08_[1-3]_12	PARUS1	1EP51552	Cyanistes caeruleus	2008	20	M	33
08_[1-3]_13	PARUS1	1EP50341	Cyanistes caeruleus	2008	20	M
21_[1-3]_18	PARUS1	1HA37672	Cyanistes caeruleus	2021	20	F	149
21_[1-3]_20	PARUS1	1HA37673	Cyanistes caeruleus	2021	20	F	71
21_[1-3]_23	PARUS1	1EZ96477	Cyanistes caeruleus	2021	30	M	62

## Sheet: Table S2 SeqData
SampleID.n	MappedReadCount	Mean_Depth	SD_Depth	Prop	target	seq_type	status	primer_set	Total_Reads	Reads_Unmapped
08_1_11	559396	0.061979	0.326989	0.0415202	host	shallow sequencing	swga	1	552878	1244
08_1_11	167	0.00111462	0.035481	0.001043	parasite	shallow sequencing	swga	1	1244	1078
08_1_12	926966	0.101424	0.422292	0.0663818	host	shallow sequencing	swga	1	917760	2534
08_1_12	1271	0.00707778	0.0890321	0.00664088	parasite	shallow sequencing	swga	1	2534	1276
08_1_13	536153	0.0591542	0.312163	0.0405996	host	shallow sequencing	swga	1	532818	2263
08_1_13	1294	0.00716031	0.0899041	0.00668889	parasite	shallow sequencing	swga	1	2263	978
08_2_11	443297	0.0485957	0.289864	0.0319502	host	shallow sequencing	swga	2	438694	791
08_2_11	132	0.00115147	0.0367699	0.00105053	parasite	shallow sequencing	swga	2	791	660
08_2_11	69814782	7.45908	25.5212	0.672405	host	deep sequencing	swga	2	69039056	91035
08_2_11	15364	0.0744065	0.41502	0.0480807	parasite	deep sequencing	swga	2	91035	75825
08_2_12	748124	0.0819446	0.374317	0.0544006	host	shallow sequencing	swga	2	741828	2134
08_2_12	1161	0.00622611	0.0834552	0.00583847	parasite	shallow sequencing	swga	2	2134	983
08_2_12	42930749	4.59138	13.8339	0.637887	host	deep sequencing	swga	2	42523258	85159
08_2_12	44550	0.228301	0.651253	0.154039	parasite	deep sequencing	swga	2	85159	41046
08_2_13	756044	0.0824018	0.375894	0.0542378	host	shallow sequencing	swga	2	752450	3622
08_2_13	2161	0.0116768	0.115123	0.0108429	parasite	shallow sequencing	swga	2	3622	1481
08_2_13	174273639	18.6951	65.6738	0.795717	host	deep sequencing	swga	2	173315696	732119
08_2_13	389757	2.00087	2.89657	0.613517	parasite	deep sequencing	swga	2	732119	345553
08_2_13	58532	0.00953304	0.131936	0.00560526	host	shallow sequencing	unamplified	2	58270	54
08_2_13	0				parasite	shallow sequencing	unamplified	2	54	54
08_3_11	678746	0.0744439	0.35818	0.0488106	host	shallow sequencing	swga	3	670640	718
08_3_11	57	0.000793166	0.0300186	0.000738877	parasite	shallow sequencing	swga	3	718	661
08_3_12	469651	0.0518531	0.292278	0.0353302	host	shallow sequencing	swga	3	465238	1096
08_3_12	303	0.00186919	0.0463155	0.00172948	parasite	shallow sequencing	swga	3	1096	794
08_3_13	841776	0.0917202	0.392392	0.0608594	host	shallow sequencing	swga	3	837700	3577
08_3_13	876	0.0047039	0.0725564	0.00441311	parasite	shallow sequencing	swga	3	3577	2708
21_1_18	811652	0.0881853	0.428749	0.0556696	host	shallow sequencing	swga	1	804760	6920
21_1_18	4738	0.0250673	0.18461	0.0213947	parasite	shallow sequencing	swga	1	6920	2233
21_1_20	888833	0.0968526	0.43386	0.0610159	host	shallow sequencing	swga	1	880682	4408
21_1_20	2539	0.0135076	0.126785	0.0122668	parasite	shallow sequencing	swga	1	4408	1907
21_1_23	727842	0.0797419	0.375483	0.0518636	host	shallow sequencing	swga	1	721786	2912
21_1_23	1082	0.00598653	0.0831005	0.00551692	parasite	shallow sequencing	swga	1	2912	1838
21_2_18	884596	0.0941736	0.426544	0.0588728	host	shallow sequencing	swga	2	877158	7231
21_2_18	5213	0.0270306	0.184006	0.023817	parasite	shallow sequencing	swga	2	7231	2092
21_2_18	193115342	20.2483	75.4032	0.79318	host	deep sequencing	swga	2	191211858	1314889
21_2_18	823544	4.1823	10.351	0.590736	parasite	deep sequencing	swga	2	1314889	501061
21_2_18	76797	0.0113537	0.145514	0.00646941	host	shallow sequencing	unamplified	2	76448	93
21_2_18	1	0.000179256	0.0133875	0.000179256	parasite	shallow sequencing	unamplified	2	93	92
21_2_20	902249	0.0971667	0.427835	0.0608523	host	shallow sequencing	swga	2	894078	4099
21_2_20	2409	0.0127405	0.124346	0.0114394	parasite	shallow sequencing	swga	2	4099	1718
21_2_20	104971016	11.1579	37.2956	0.716325	host	deep sequencing	swga	2	103910832	408522
21_2_20	217251	1.11183	3.14467	0.351761	parasite	deep sequencing	swga	2	408522	193502
21_2_23	444776	0.0487413	0.286139	0.0327851	host	shallow sequencing	swga	2	440292	1209
21_2_23	553	0.00319763	0.0603973	0.00297431	parasite	shallow sequencing	swga	2	1209	660
21_2_23	145377831	15.5705	48.0663	0.787617	host	deep sequencing	swga	2	143810332	328035
21_2_23	128850	0.655497	1.44889	0.310464	parasite	deep sequencing	swga	2	328035	200440
21_2_23	72577	0.0110732	0.142305	0.00648188	host	shallow sequencing	unamplified	2	72304	78
21_2_23	0				parasite	shallow sequencing	unamplified	2	78	78
21_3_18	963492	0.103652	0.427566	0.0668867	host	shallow sequencing	swga	3	949364	2648
21_3_18	1243	0.00639164	0.0866018	0.00587159	parasite	shallow sequencing	swga	3	2648	1424
21_3_20	805432	0.0881027	0.385972	0.0588198	host	shallow sequencing	swga	3	794378	1410
21_3_20	473	0.00271176	0.0555412	0.00252484	parasite	shallow sequencing	swga	3	1410	940
21_3_23	580299	0.0637789	0.321898	0.043891	host	shallow sequencing	swga	3	575038	2208
21_3_23	206	0.00143958	0.0410813	0.0013593	parasite	shallow sequencing	swga	3	2208	2002
96_1_2	439231	0.0486617	0.284734	0.0329622	host	shallow sequencing	swga	1	435202	1057
96_1_2	296	0.00183251	0.0452863	0.00172166	parasite	shallow sequencing	swga	1	1057	764
96_1_3	778968	0.085461	0.375816	0.0579773	host	shallow sequencing	swga	1	772560	2304
96_1_3	783	0.00420273	0.0745526	0.00379393	parasite	shallow sequencing	swga	1	2304	1536
96_1_5	730678	0.0785722	0.361733	0.0531179	host	shallow sequencing	swga	1	732618	9036
96_1_5	4824	0.0249789	0.170753	0.0227234	parasite	shallow sequencing	swga	1	9036	4251
96_2_2	658903	0.0727373	0.348497	0.0492148	host	shallow sequencing	swga	2	652190	1186
96_2_2	418	0.00242273	0.0520257	0.00227825	parasite	shallow sequencing	swga	2	1186	769
96_2_2	67530579	7.22425	21.9172	0.721818	host	deep sequencing	swga	2	66807888	102069
96_2_2	28957	0.147193	0.5046	0.106141	parasite	deep sequencing	swga	2	102069	73357
96_2_3	581372	0.0638826	0.32253	0.0438921	host	shallow sequencing	swga	2	576262	1325
96_2_3	607	0.00348632	0.062086	0.00329672	parasite	shallow sequencing	swga	2	1325	727
96_2_3	82841141	8.87598	26.8198	0.799067	host	deep sequencing	swga	2	82037346	147830
96_2_3	62123	0.320076	0.762405	0.2124	parasite	deep sequencing	swga	2	147830	86228
96_2_5	581641	0.0629602	0.320919	0.0432228	host	shallow sequencing	swga	2	582306	6076
96_2_5	3872	0.0204935	0.152718	0.018969	parasite	shallow sequencing	swga	2	6076	2231
96_2_5	75365974	7.97838	25.9221	0.759406	host	deep sequencing	swga	2	75222964	575164
96_2_5	353394	1.8306	2.47215	0.616143	parasite	deep sequencing	swga	2	575164	224718
96_2_5	80761	0.0126101	0.152381	0.00733847	host	shallow sequencing	unamplified	2	80372	78
96_2_5	2	0.00536122	0.103411	0.00268061	parasite	shallow sequencing	unamplified	2	78	76
96_3_2	739847	0.0818504	0.364861	0.0561748	host	shallow sequencing	swga	3	731338	818
96_3_2	170	0.00130287	0.03859	0.00121337	parasite	shallow sequencing	swga	3	818	650
96_3_3	955044	0.104732	0.413692	0.0708677	host	shallow sequencing	swga	3	946000	1174
96_3_3	314	0.00210485	0.0486975	0.00196933	parasite	shallow sequencing	swga	3	1174	862
96_3_5	848523	0.0927596	0.389064	0.0631917	host	shallow sequencing	swga	3	843656	3372
96_3_5	1905	0.010284	0.107008	0.00965869	parasite	shallow sequencing	swga	3	3372	1485
Neg_1_31	189	1.63402e-05	0.00479044	1.33628e-05	host	shallow sequencing	swga	1	906	717
Neg_1_31	0				parasite	shallow sequencing	swga	1	717	717
Neg_2_31	13841	0.000274689	0.202935	7.69313e-05	host	shallow sequencing	swga	2	32478	18678
Neg_2_31	5	0.000104508	0.0102224	0.000104508	parasite	shallow sequencing	swga	2	18678	18673
Neg_3_31	8	6.3611e-06	0.00252212	6.3611e-06	host	shallow sequencing	swga	3	48152	48145
Neg_3_31	0				parasite	shallow sequencing	swga	3	48145	48145

## Sheet: MetaData
Supp_Table	Column_Name	Column_Description
1	SampleID.n	Laboratory identification number for the sample, the number in brackets was either 1, 2, or 3, depending on the primer set used for amplification (those beginning with "Neg" are negative controls)
1	Parasite_Lineage	Genetic lineage of the parasite Haemoproteus majoris
1	Bird_ID	Identification number for the sampled bird from the field
1	Bird_Species	Species of the sampled bird
1	Year_Sampled	Year the sample was collected
1	Bird_Age	Age of the bird; 20=second calendar year (i.e., born last year); 30=third calendar year; 3+ =third calendar year or older
1	Bird_Sex	Male (M) or female (F)
1	Parasitemia	Number of parasite-infected red blood cells identified through microscopy after examining ca. 10,000 red blood cells
2	MappedReadCount	Total number of mapped reads and supplementary alignments
2	Mean_Depth	Mean depth of coverage
2	SD_Depth	Standard deviation of depth of coverage
2	Prop	Proportion of reference genome with at least 1X coverage
2	target	Host or parasite (refers to mapping statistics)
2	seq_type	Shallow (MiSeq) or deep (NextSeq) sequencing
2	status	Either amplified by swga or unamplified
2	primer_set	Swga primer set used (1, 2, or 3)
2	Total_Reads	Number of reads that passed filtering and QC
2	Reads_Unmapped	Number of unmapped reads
